# Supplementary material for: The Change in Metabolic Syndrome Status and the Risk of Nonviral Liver Cirrhosis
Source: Biomedicines. 2021 Dec 20;9(12):1948. doi: 10.3390/biomedicines9121948 (PMC8698513; doi:10.3390/biomedicines9121948)
Supplement: Supplementary file 1 [file biomedicines-09-01948-s001.zip]

Archive with 1 entries (1 files):
- biomedicines-1471778-supplementary.pdf
